# Supplementary material for: Integrated Computational Approaches for Inhibiting Sex Hormone-Binding Globulin in Male Infertility by Screening Potent Phytochemicals
Source: Life (Basel). 2023 Feb 9;13(2):476. doi: 10.3390/life13020476 (PMC9966787; doi:10.3390/life13020476)
Supplement: Supplementary file 1 [file life-13-00476-s001.zip]

Archive with 1 entries (1 files):
- life-2087967-supplementary.pdf
